# Supplementary material for: Regulatory T-Cell Enhancement, Expression of Adhesion Molecules, and Production of Anti-Inflammatory Factors Are Differentially Modulated by Spheroid-Cultured Mesenchymal Stem Cells
Source: Int J Mol Sci. 2022 Nov 18;23(22):14349. doi: 10.3390/ijms232214349 (PMC9695986; doi:10.3390/ijms232214349)
Supplement: Supplementary file 1 [file ijms-23-14349-s001.zip]

Archive with 1 entries (1 files):
- ijms-1991839-supplementary.pdf
